# Supplementary material for: Ecosystem response persists after a prolonged marine heatwave
Source: Sci Rep. 2021 Mar 18;11:6235. doi: 10.1038/s41598-021-83818-5 (PMC7973763; doi:10.1038/s41598-021-83818-5)
Supplement: Supplementary file 2 — Supplementary Information 2. [file 41598_2021_83818_MOESM2_ESM.csv]

ID is a unique time series number to link Derived Metrics in this file with additional information and results for each time series in Table S1
See additional .csv file for original data of time series ID #s 90, 135-140, prior to removing linear trends				Years
ID	Metric	Units	Data_Source_or_DOI_where_available	1971	1972	1973	1974	1975	1976	1977	1978	1979	1980	1981	1982	1983	1984	1985	1986	1987	1988	1989	1990	1991	1992	1993	1994	1995	1996	1997	1998	1999	2000	2001	2002	2003	2004	2005	2006	2007	2008	2009	2010	2011	2012	2013	2014	2015	2016
1	SL_avgchl_biomass_shelf	mg per cubic meter	https://oceancolor.gsfc.nasa.gov/l3/order/																																	1.4364	1.3177	1.667	1.4682	2.165	1.5893	1.5391	1.3708	1.1904	1.8237	1.6868	1.7201	1.3204	1.3132
2	SL_avgchl_biomass_slope	mg per cubic meter	https://oceancolor.gsfc.nasa.gov/l3/order/																																	0.6695	0.9607	0.8198	1.6022	1.2731	1.2691	1.5849	0.8935	1.076	1.5014	1.4264	1.2962	0.8898	0.8931
3	SL_peakchl_jday	Julian day	https://oceancolor.gsfc.nasa.gov/l3/order/																																	125	125	117	117		117	133	149	109	117	133	133	149	149
4	KL_avgchl_biomass_shelf	mg per cubic meter	https://oceancolor.gsfc.nasa.gov/l3/order/																																	1.8515	1.5421	2.0582	2.0313	2.1282	1.7369	2.7079	1.6122	1.9417	1.6076	1.6287	1.97	1.7096	1.6158
5	KL_avgchl_biomass_slope	mg per cubic meter	https://oceancolor.gsfc.nasa.gov/l3/order/																																	0.7626	0.9247	0.8946	0.8917	1.0328	1.0842	1.1509	0.7806	1.2733	0.9787	1.4336	1.7158	0.8981	0.6714
6	KL_peakchl_jday	Julian day	https://oceancolor.gsfc.nasa.gov/l3/order/																																	133	141	125				133	165	157	149	125	133	157	165
7	SL_phyto_shelf_frac20_spr	proportion	https://doi.org/10.24431/rw1k45f																																									0.37		0.85	0.16	0.1	0.07
8	SL_phyto_slope_frac20_spr	proportion	https://doi.org/10.24431/rw1k45f																																									0.48		0.61	0.34	0.17	0.29
9	SL_phyto_shelf_frac20_fall	proportion	https://doi.org/10.24431/rw1k45f																																									0.14		0.19	0.06	0.2	0.41
10	SL_phyto_slope_frac20_fall	proportion	https://doi.org/10.24431/rw1k45f																																									0.11		0.15	0.04	0.39	0.38
11	SL_mzoopl_shelf_biomass_spr	�g C per liter	https://doi.org/10.24431/rw1k45e																																									27.6		43.2		6.3	5.1
12	SL_mzoopl_slope_biomass_spr	�g C per liter	https://doi.org/10.24431/rw1k45e																																									19.1		17.1		10.9	15.2
13	SL_mzoopl_shelf_biomass_fall	�g C per liter	https://doi.org/10.24431/rw1k45e																																									9.4		18	5.4	12.1	19.4
14	SL_mzoopl_slope_biomass_fall	�g C per liter	https://doi.org/10.24431/rw1k45e																																											8.4	3.9	11	11
15	SL_mzoopl_shelf_fracCili_spr	proportion	https://doi.org/10.24431/rw1k45e																																									0.76		0.33		0.73	0.96
16	SL_mzoopl_slope_fracCili_spr	proportion	https://doi.org/10.24431/rw1k45e																																									0.69		0.52		0.55	0.78
17	SL_mzoopl_shelf_fracCili_fall	proportion	https://doi.org/10.24431/rw1k45e																																									0.63		0.31	0.77	0.62	0.53
18	SL_mzoopl_slope_fracCili_fall	proportion	https://doi.org/10.24431/rw1k45e																																											0.29	0.72	0.56	0.45
19	Line_8_warm_Cpac_zoopl	individuals per cubic meter																					0.7999	0.8802	0.7339	0.1487	1.1191	0.6072	1.4231	0.3242	0.824	0.7247	0.9896	1.7152	1.0157	0.8068	1.1142	1.0072	4.3843	0.9239	1.8322	2.1688	0.0375	3.8152		3.9043		4.5867
20	Line_8_cold_Cmar_zoopl	individuals per cubic meter																					24.2258	0.4223	5.5813	10.831	23.5098	107.3158	18.6872	28.1861	8.9291	13.111	46.2632	28.7137	51.7225	34.0474	62.2421	120.2528	114.4965	49.1933	73.1498	89.5959	54.3808	30.7906		24.5107		30.5469
21	CPR_CCSI_shelf	mm	https://gulf-of-alaska.portal.aoos.org/#metadata/87f56b09-2c7d-4373-944e-94de748b6d4b/project/files on 16/01/2020; https://doi.org/10.24431/rw1k21a																														2.0254	2.4054	1.8357	2.2732	2.2641	2.0406	2.0939	2.4268	1.4355	2.9269	2.1068	2.1734	2.5701	1.83	1.9321	1.9956	2.1138
22	CPR_CCSI_oceanic	mm	https://gulf-of-alaska.portal.aoos.org/#metadata/87f56b09-2c7d-4373-944e-94de748b6d4b/project/files on 16/01/2020.																														1.9136	3.9492	2.5128	2.4267	3.0819	2.7227	3.5719	4.1266	2.5706	4.6324	2.8407	3.4548	3.3284	3.3796	3.121	2.8517	2.4203
23	CPR_warm_zoopl_shelf	individuals per cubic meter	https://gulf-of-alaska.portal.aoos.org/#metadata/87f56b09-2c7d-4373-944e-94de748b6d4b/project/files on 16/01/2020; https://doi.org/10.24431/rw1k21a																														0.1816	0.4705	0.515	0.2381	0.5325	3.2437	0.7642	1.9673	0.7405	0.1678	1.1355	0.2222	1.0619	0.664	3.1676	4.3724	2.0032
24	CPR_warm_zoopl_oceanic	individuals per cubic meter	https://gulf-of-alaska.portal.aoos.org/#metadata/87f56b09-2c7d-4373-944e-94de748b6d4b/project/files on 16/01/2020; https://doi.org/10.24431/rw1k21a																														0.4959	0.6574	0.3449	0.8083	2.7023	2.6747	1.4541	1.3216	0.8457	0.4331	0.4465	1.0743	2.6125	2.1518	2.0497	3.5147	1.8291
25	CPR_cold_zoopl_shelf	individuals per cubic meter	https://gulf-of-alaska.portal.aoos.org/#metadata/87f56b09-2c7d-4373-944e-94de748b6d4b/project/files on 16/01/2020; https://doi.org/10.24431/rw1k21a																														22.5209	18.5575	16.396	1.9486	16.9748	74.1632	25.569	49.514	60.8682	3.1669	43.4842	20.9627	28.3265	59.2208	104.7858	126.4509	412.1475
26	CPR_cold_zoopl_oceanic	individuals per cubic meter	https://gulf-of-alaska.portal.aoos.org/#metadata/87f56b09-2c7d-4373-944e-94de748b6d4b/project/files on 16/01/2020; https://doi.org/10.24431/rw1k21a																														7.5912	5.7412	8.5496	3.8898	6.3107	6.1248	4.6492	7.4065	18.457	2.2034	5.2851	8.4034	26.1879	5.1394	14.9713	16.3155	8.902
27	SewardLine_spring_zoopl_size	mm	https://doi.org/doi:10.24431/rw1k32j																												1.7873	2.0945	1.7788	2.9631	2.1232	1.9478	2.8947	1.6781	2.4813	2.0137	1.7409	1.7216	1.5188	1.8863	1.6422	1.8659	1.6154	1.606	1.4202
28	SewardLine_fall_zoopl_size	mm	https://doi.org/doi:10.24431/rw1k32j																																			1.3571	1.3591	1.3951	1.3595	1.3372	1.4318	1.304	1.3569	1.4596	1.3723	1.3555	1.3082
29	KBay_CCSI	mm	https://doi.org/10.24431/rw1k21g																																										1.5093	1.5837	1.7193	1.7878	1.6981
30	KBay_all_zoopl	individuals per cubic meter	https://doi.org/10.24431/rw1k21g																																										0.2295	0.2356	0.2944	0.2736	0.233
31	KBay_warm_zoopl	individuals per cubic meter	https://doi.org/10.24431/rw1k21g																																										0.0646	0.1904	0.382	0.3439	0.9172
32	KBay_cold_zoopl	individuals per cubic meter	https://doi.org/10.24431/rw1k21g																																										4.4625	3.677	4.7846	10.0037	4.8215
33	PWS_CCSI	mm																																									1.3073	1.3916	1.4134	1.4473	1.365	1.5168	1.4214
34	PWS_all_zoopl	individuals per cubic meter	http://portal.aoos.org/gulf-of-alaska.php#metadata/fc5b0956-ef7c-49df-b261-c8e2713887fc/project; https://doi.org/10.24431/rw1k19																																								0.077	0.0803	0.0916	0.0862	0.0937	0.1072	0.1006
35	PWS_warm_zoopl	individuals per cubic meter	http://portal.aoos.org/gulf-of-alaska.php#metadata/fc5b0956-ef7c-49df-b261-c8e2713887fc/project; https://doi.org/10.24431/rw1k19																																								0.1242	0.0941	0.0442	0.1679	0.2016	0.1903	0.4951
36	PWS_cold_zoopl	individuals per cubic meter	http://portal.aoos.org/gulf-of-alaska.php#metadata/fc5b0956-ef7c-49df-b261-c8e2713887fc/project; https://doi.org/10.24431/rw1k19																																								1.049	1.0927	1.2689	1.0929	1.1498	1.2864	0.9791
37	Jellies_Kodiak	kg	https://apps-afsc.fisheries.noaa.gov/REFM/REEM/ecoweb/pdf/2019GOAecosys.pdf														10483947.04			10557499.75		0	37475614.92			3690332.741			8077637.407			1750017.292		17105982.89		4877720.322		17516741.14		592216.4595		3745414.266		1559599.068		19191855.38		17754573.07
38	Mussel_PWS	individuals per square meter	https://doi.org/10.5066/F7513WCB																																								712.82	227.28	129.1467	124.8	295.217	486.16	399.8
39	Sea_star_PWS	individuals per 200 meters squared	https://doi.org/10.5066/F7513WCB																																								205	134	348	151	324	116	103
40	Fucus_PWS	% cover	https://doi.org/10.5066/F7513WCB																																					7.8785			7.7554	-7.1599	3.8842	16.5508	18.0842	4.4842	-24.5836
41	Mussel_KEFJ	individuals per square meter	https://doi.org/10.5066/F7513WCB																																						3059.6062	2983.2459	2377.2072	2527.743	2787.427	2379.8399	1966.5837	2684.1886	2092.898
42	Sea_star_KEFJ	individuals per 200 meters squared	https://doi.org/10.5066/F7513WCB																																						251	274	289	210	263	269	320	132	42
43	Fucus_KEFJ	% cover	https://doi.org/10.5066/F7513WCB																																						-4.4904	5.4812	24.6493	27.7721	11.4962	10.4388	-8.3048	-18.7664	-10.141
44	Mussel_KBAY	individuals per square meter	https://doi.org/10.5066/F7513WCB																																										896	690.6667	848	1023.2	1384.2667
45	Sea_star_KBAY	individuals per 200 meters squared	https://doi.org/10.5066/F7513WCB																																							97		3	51	21	65	70	186
46	Fucus_KBAY	% cover	https://doi.org/10.5066/F7513WCB																																										15.2	22.9	22.7	0.7	0.2
47	Mussel_KATM	individuals per square meter	https://doi.org/10.5066/F7513WCB																																						1062.5215	1468.7479	817.5826		84.6533	78.4067	1653.8895	1604.9556	1904.6
48	Sea_star_KATM	individuals 200 meters squared	https://doi.org/10.5066/F7513WCB																																				81.5		104.5	108	128		207	153	140	164	129
49	Fucus_KATM	% cover	https://doi.org/10.5066/F7513WCB																																				-5.8951	3.0688	18.6258	18.0449	0.2119		-5.9277	-1.8622	6.303	-7.1215	-11.3515
50	Chow_GWGU_Mytil_vol	% volume																																			4.4031	3.1553	1.5574	15		5.4453	2.5407	0.3704	4.9282	0.3953	0.0694	0.7971	0.619
51	Chow_GWGU_chiton_vol	% volume																																			24.1349	18.4223	2.7049	15.7033		12.3887	21.9043	14.4815	36.5311	35.2093	33.0787	11.9384	5.5873
52	Herring_milt_PWS_inside	miles-day milt	https://doi.org/10.24431/rw1k440				95.96	53.97	41.18	78.22	50.84	88.99	95.48	144	85.47	93.47	104.83	156.69	146.81	186.81	269.77	228.12	164.38	71.47	119.79	50.3	23.08	28.23	37.27	64.31	61.96	40.68	31.69	14.84	23.64	26.08	30.36	31.7	21.68	18.3	33.22	29.79	32.7	26.2	39.28	28.71	36.67	18.4	9.89
53	PWS_herring_growth	mm	https://gulf-of-alaska.portal.aoos.org/#metadata/35fd35d8-f6f1-4762-9cf0-8e2e970755c4/project/folder_metadata/3115471									0.4992	0.5054	0.4711	0.4941	0.4337	0.4393	0.4277	0.3816	0.4568	0.4912	0.5224	0.4605	0.5215	0.444	0.5691	0.5547	0.4992	0.4961	0.5704	0.4976	0.5331	0.5324	0.525	0.6261	0.4677	0.5192	0.4905	0.453	0.561	0.4499	0.4707	0.4142	0.4969	0.5615	0.5066	0.5436	0.4372	0.3944
54	Larval_fish_sala	individuals per 10 meters squared	https://access.afsc.noaa.gov/ichthyo/											33.5175	38.5682	43.8548		44.4768		21.8069	19.7933	29.8468	13.2946	38.7311	31.3518	60.4207	27.2832	59.7177	44.2212	17.6741	14.7746	54.0197	54.9462	34.4057	33.5801	18.6412	24.986	16.0678	123.4374	125.3621	93.153	26.8054	24.1988	9.0609		21.2197		16.4995
55	MDO_BLKI_SALA_JunAug	relative occurrence	https://gulf-of-alaska.portal.aoos.org/#metadata/3ca497e2-3421-4fa4-a550-f4d397a73c07/project/files; https://doi.org/10.5066/F74J0C9Z								0.4667												0.425						0.0877	0.4255	0.4896	0.7677	0.3091	0.7246	0.6095	0.5111	0.3333	0.5	0.3043	0.2759	0.2154	0.3232	0.028	0.0303	0.0379	0.0797	0.0305	0.0534	0.057
56	MDO_BLKI_CAPE_JunAug	relative occurrence	https://gulf-of-alaska.portal.aoos.org/#metadata/3ca497e2-3421-4fa4-a550-f4d397a73c07/project/files; https://doi.org/10.5066/F74J0C9Z								0												0.05						0.0526	0	0.1373	0.0452	0.5394	0.1677	0.2956	0.2333	0	0	0.0163	0.2414	0.6462	0.3535	0.8322	0.6061	0.7634	0.8247	0.0152	0.0076	0.0313
57	MDO_RHAU_SALA_JunAug	proportion of mass	https://gulf-of-alaska.portal.aoos.org/#metadata/3ca497e2-3421-4fa4-a550-f4d397a73c07/project/files; https://doi.org/10.5066/F74J0C9Z								0.9572								0.8833				0.7603			0.1623	0.4859	0.3324	0.3236	0.5881	0.6598	0.9103	0.7709	0.7942	0.7167	0.7534	0.6513	0.5234	0.5425	0.7142	0.3712	0.2038	0.2259	0.038	0.1366	0.0727	0.0939	0.1236	0.2921
58	MDO_RHAU_CAPE_JunAug	proportion of mass	https://gulf-of-alaska.portal.aoos.org/#metadata/3ca497e2-3421-4fa4-a550-f4d397a73c07/project/files; https://doi.org/10.5066/F74J0C9Z								0								0.1167				0.0772			0.0301	0.0947	0.4021	0.1625	0.0808	0.0245	0.0051	0.1009	0.0464	0.0789	0.0303	0.0646	0.0182	0.0487	0.0931	0.4768	0.4772	0.2175	0.3805	0.5456	0.5583	0.0787	0.0647	0.0109
59	Chow_RHAU_SALA_biomass	% mass																													91.3				93.1		63.8	84.9		99.3		96.2	98.6	76.4	78.3	85.4	55.2	91.5	92.3
60	Chow_RHAU_Capelin_biomass	% mass																													0.1				4.4		36.2	0		0		2.3	1.2	14.8	1.3	4.7	40.1	0	0
61	Chow_RHAU_Hexagramm_biomass	% mass																													7.1749				2.5219					0.6576		1.3843	0.216	5.3755	18.9936	8.2111	4.1368	7.3033	5.0611
62	Chow_fish_vol	% volume																																			26.9879	12.9612	2.459	13.1868		22.2874	28.8469	21.2889	8.4211	14.4186	23.287	56.6304	69.7778
63	Sandlance_Age1_whole_body_energy	kJ	https://doi.org/10.5066/F74J0C9Z																																										48.0889	46.6	39.713	25.008	5.036
64	Larval_fish_pollock	individuals per 10 meters squared	https://access.afsc.noaa.gov/ichthyo/											2817.5967	82.5853	391.932		67.6728		379.2908	186.7693	559.7356	322.7865	56.4583	508.1062	176.8207	127.8593	669.2692	480.3181	572.0763	73.8569	89.6354	473.5412	156.3972	144.83	112.7812	18.3865	67.5966	370.2231	183.5685	181.038	148.4984	391.5083	180.7784		1871.0068		13.8457
65	Larval_fish_cod	individuals per 10 meters squared	https://access.afsc.noaa.gov/ichthyo/											4.0147	9.7499	6.2372		8.1706		3.4006	1.3818	54.9322	28.5226	13.7225	54.3248	4.8328	13.6454	37.1435	8.2388	20.6309	2.441	5.9057	11.3371	6.6088	14.2518	2.8536	3.4411	1.144	11.9573	33.2694	20.8169	14.5937	3.1722	2.6388		55.6583		0.3698
66	Larval_fish_nroso	individuals per 10 meters squared	https://access.afsc.noaa.gov/ichthyo/											10.3753	4.0969	3.9598		3.7801		3.3307	1.7669	21.6081	11.7294	3.5545	5.067	2.9594	3.0164	14.4697	9.7105	2.6687	0.2499	5.2002	3.0512	2.1444	3.5082	0.394	1.819	1.6202	4.4272	22.0006	13.0094	2.989	0.54	2.5598		13.2074		0.4309
67	Larval_fish_sroso	individuals per 10 meters squared	https://access.afsc.noaa.gov/ichthyo/											0.1394	0	0		0.777		1.1868	3.2201	0.4223	1.738	0.2449	3.5286	1.5091	4.2539	1.3473	1.7726	0.7599	2.1037	0.8076	7.3694	14.9459	1.8331	7.9987	2.428	3.8825	8.8979	3.4791	1.8466	1.7766	5.5609	2.5761		10.4594		3.3407
68	MDO_juvsablefish_growthindex	mm	https://doi.org/10.5066/F74J0C9Z																				1.0238			1.7057		0.9823	1.6898	2.2707	1.7315	1.4397	3.7177	2.1095	2.3932	1.5074	3.043	2.6635	1.5639	1.8015	1.1585	1.7711	0.6485	1.5848	1.1092	1.7187	2.4673	2.314	2.794
69	Kodiak_juv_pollock	individuals																																					3.4267	0.0296	0.9148	0.313	0.3281	4.8906	23.875	5.0932	2	0.0833	0.5625
70	Kodiak_juv_pcod	individuals																																					97.3437	4.0522	33.8831	32.3911	10.6406	30.6379	173.9844	9.9441	6.3438	1.7708	2.5
71	Kodiak_juv_scod	individuals																																					23.1905	0.415	2.3367	1.2293	1.0625	5.106	11.0313	1.2172	4.9531	1.8434	5.5
72	Sablefish_FSB_AllAK	1000 tons	https://www.fisheries.noaa.gov/resource/data/2019-assessment-sablefish-stock-alaska	262.757	248.058	226.436	209.328	190.806	173.015	153.426	139.168	131.987	125.674	123.872	128.123	141.319	158.885	175.079	188.873	194.296	192.465	184.012	172.361	159.026	145.547	133.013	120.993	111.951	106.49	102.612	99.1079	95.0189	91.2901	87.8567	87.1846	89.0094	92.3531	96.73	102.047	105.984	106.36	104.375	101.221	97.5834	93.191	88.646	84.6571	81.3907	77.5953
73	Pollock_FSB_GOA	1000 tons	https://www.fisheries.noaa.gov/resource/data/2019-assessment-walleye-pollock-stock-gulf-alaska	120.994	111.601	94.5934	85.3117	90.4316	120.021	134.845	122.466	128.697	178.166	196.221	320.774	447.83	494.827	446.046	401.265	374.539	378.079	393.008	403.212	395.931	360.207	392.536	464.132	387.075	358.033	317.26	245.248	227.932	215.967	201.32	167.829	155.726	171.912	208.588	222.546	195.171	192.946	190.314	260.291	302.22	318.862	338.931	256.134	230.682	242.658
74	Cod_FSB_GOA	tons	https://www.fisheries.noaa.gov/resource/data/2019-assessment-pacific-cod-stock-gulf-alaska							104751	117113	114283	110135.5	125321	153289	162279.5	164768.5	182456.5	210696	232909	236288.5	245589.5	248913.5	228488.5	210314.5	193724	196022	199154.5	179380.5	153283.5	127446.5	112616	100450	91976.5	87065.5	85975.5	87349	84681	77447.5	68363	61213.5	62837.5	81487.5	94893.5	105104.5	113352.5	113827.5	80019.5	62215.5
75	ATF_FSB_GOA	tons	https://www.fisheries.noaa.gov/resource/data/2019-assessment-arrowtooth-flounder-stock-gulf-alaska							718406	711689	704949	697756	689831	683640	683842	688408	700123	713236	721912	723910	728942	747723	778416	818508	857027	895568	923509	948093	962028	974346	979604	973346	957801	950070	952762	966679	1011570	1062000	1096690	1112470	1108960	1101150	1090360	1066940	1040800	1002030	942076	895422
76	Chow_COMU_prod	nest sites with chicks fledged per nest sites with eggs	https://ecos.fws.gov/ServCat/DownloadFile/192608									0.5	0.62	0.61								0.6	0.59	0.49		0.51		0.49			0.3				0.57		0.52	0.58	0.57	0.52		0.56	0.44	0.15	0.57	0.45	0.61	0	0.48
77	Chow_COMU_count	number of adult individuals	https://ecos.fws.gov/ServCat/DownloadFile/192608																			2705	2835	2976				3305			3597			3437	2394		3429	3483	3457	4044		4011	3754	3129	3757	4193	4147	55	1475
78	Chow_PAAU_prod	nest sites with chicks fledged per nest sites with eggs	https://ecos.fws.gov/ServCat/DownloadFile/192608																												0.3				0			0.33	0.74	0.25		0.23	0.58	0.15	0.41	0.33	0.44	0.29	0.74
79	Chow_RHAU_prod	residency index: number of medium and large burrows with apparent occupancy	https://ecos.fws.gov/ServCat/DownloadFile/192608																																										0.58	0.55	0.74	0.61	0.63
80	Chow_TUPU_prod	maximum potential reproductive success: nests sites with chicks fledged + nests sites with young chicks still present per nest sites with eggs + nest sites with young chicks still present	https://ecos.fws.gov/ServCat/DownloadFile/192608																																			0.63	0.36	0.13		0.4	0.26	0	0.43	0.29	0.76	0.31	0.81
81	Chow_BLKI_prod	nest sites with chicks fledged per total nest starts	https://ecos.fws.gov/ServCat/DownloadFile/192608									0.34	0.16	0.88								0	0.005	0				0.12			0.05				0.38		0.07	0.13	0.46	0.18		0.0036	0.22	0	0.04	0.01	0.51	0	0.32
82	Chow_BLKI_count	number of adult individuals	https://ecos.fws.gov/ServCat/DownloadFile/192608							485	406	383	377	438								436	355	268		353		288			300			258	270		298	313	354	329		327	419	351	444	430	473	80	447
83	Chow_GWGU_prod	chicks per nest start	https://ecos.fws.gov/ServCat/DownloadFile/192608																												0.48											1.28	1.04	0.68	0.44	0.8	0.8	1.56	2.24
84	Chow_PECO_prod	chicks per nest start	https://ecos.fws.gov/ServCat/DownloadFile/192608																																								0.8	0.2		1.3	0.6	0.4	0.5
85	EaAm_COMU_prod	fledglings per pair	https://ecos.fws.gov/ServCat/DownloadFile/192592																							0.59	0.76	0.8	0.77	0.88	0.63	0.81				0.74	0.68	0.72	0.76	0.67	0.65	0.6	0.51	0.46			0.7	0	0
86	EaAm_COMU_count	number of adult individuals	https://ecos.fws.gov/ServCat/DownloadFile/192592																							0.66	0.57	0.55	0.56	0.59	0.63	0.64	0.62	0.71	0.64	0.63	0.64	0.76	0.7	0.73	0.68	0.77	0.72	0.76		0.63	0.57
87	EaAm_BLKI_prod	fledglings per pair	https://ecos.fws.gov/ServCat/DownloadFile/192592																							0		1.15	0.77	0.34	0.07	0.48	0.53	0.73	0.92	0.6	0.06	0.04	0.62	0.04	0.51	0.01	0.1	0		0.5	0.11		0
88	EaAm_FTSP_prod	fledglings per pair	https://ecos.fws.gov/ServCat/DownloadFile/192592																												0.15	0.82	0.21	0.37	0.78	0.62	1	0.79	0.98	0.95	0.46	0.72	0.59	0.64		0.56	0.79		0.42
89	PWS_BLKI_Prod	fledglings per pair																0.2541	0.306	0.3408	0.3289	0.3331	0.1666	0.221	0.0428	0.1185	0.2079	0.1924	0.3517	0.2363	0.2667	0.0669	0.2346	0.3727	0.337	0.3522	0.0917	0.1542	0.1785	0.3818	0.1761	0.1011	0.1741	0.1589	0.1507	0.436	0.0835	0.1752	0.0002
90	PWS_BLKI_nests	breeding pairs (nests; residuals with linear trend removed, see additional data file for original values)																-2248.5667	1531.3036	-3631.8261	-2619.9557	-2659.0854	301.7849	3044.6552	209.5255	-4460.6042	-345.7339	-7.8636	805.0067	756.877	142.7473	-4458.3824	818.488	3798.3583	2721.2286	1122.0989	-671.0308	-947.1605	1968.7098	6042.5801	774.4504	2829.3207	10111.191	1236.0613	3882.9317	5013.802	2142.6723	1370.5426	-12000.5871
91	MDO_BLKI_Prod	fledglings per pair									0.14			0.47	0.3	0.03	0.76	0.04	0.05	0	0.21	0	0	0.22	0.24	0.01	0.32	0.17	0.6	0.32	0.42	0.19	0.99	1.03	0.97	0.5	0.2	0.37	0.47	0.42	0.78	0.2	0.78	0.5	0.87	1	0.45	0.21	0.08
92	MDO_RHAU_prod	fledglings per pair																										0.48		0.71	0.66	0.83	0.82	0.8	0.92	0.73	0.72	0.85	0.79	0.33	0.82	0.63	0.67	0.52	0.6	0.36		0.63	0.54
93	PWS_COMU_NovDec	individuals per square kilometer	https://doi.org/10.24431/rw1k32x; https://gulf-of-alaska.portal.aoos.org/%23metadata/771492cd-94b6-47ab-952a-02b152a535cf/project/folder_metadata/1766253																																					2.4828	3.1186	0.5455	0.8723	1.6377	2.898	2.0313	1.9358	9.8218	0.229
94	PWS_COMU_FebMar	individuals per square kilometer	https://doi.org/10.24431/rw1k32x; https://gulf-of-alaska.portal.aoos.org/%23metadata/771492cd-94b6-47ab-952a-02b152a535cf/project/folder_metadata/1766253																																						18.4831	6.3193	5.3333	15.2593	9.7	0.1505	2.6296	16.4021	6.9032
95	PWS_BRMU_NovDec	individuals per square kilometer	https://doi.org/10.24431/rw1k32x; https://gulf-of-alaska.portal.aoos.org/%23metadata/771492cd-94b6-47ab-952a-02b152a535cf/project/folder_metadata/1766253																																					2.092	2.4915	4.9545	0.766	1.7246	0.6327	3.0781	1.0053	1.4158	0.1756
96	PWS_BRMU_FebMar	individuals per square kilometer	https://doi.org/10.24431/rw1k32x; https://gulf-of-alaska.portal.aoos.org/%23metadata/771492cd-94b6-47ab-952a-02b152a535cf/project/folder_metadata/1766253																																						2.3983	0.6747	1.2381	0.7778	0.2	0.5591	1.8815	3.2062	1.0484
97	Seward_Line_COMU_innershelf_May	individuals per square kilometer	https://doi.org/10.24431/rw1k21l; https://doi.org/10.24431/rw1k45w																																					3.639	4.1779	1.483		7.1762	1.6914	3.1195	4.6054	14.9889	2.4038
98	Seward_Line_COMU_innershelf_Sept	individuals per square kilometer	https://doi.org/10.24431/rw1k21l; https://doi.org/10.24431/rw1k45w																																				0.8321	0.2325	0.1364	0.8605	2.7801	0.9103		1.1837	1.4275	5.4142	0.1596
99	Seward_Line_BLKI_innershelf_May	individuals per square kilometer	https://doi.org/10.24431/rw1k21l; https://doi.org/10.24431/rw1k45w																																					0.3908	1.5222	0.4555		3.9925	1.755	1.9289	0.9796	1.302	0.1869
100	Seward_Line_BLKI_innershelf_Sept	individuals per square kilometer	https://doi.org/10.24431/rw1k21l; https://doi.org/10.24431/rw1k45w																																				0.4544	0.3088	1.1517	1.6845	13.0308	4.5433		1.2103	2.1289	5.1869	4.109
101	Seward_Line_SOSH_innershelf_May	individuals per square kilometer	https://doi.org/10.24431/rw1k21l; https://doi.org/10.24431/rw1k45w																																					0	0.042	0.1985		0.1339	2.4001	0.0426	0.0487	0.0907	0.268
102	Seward_Line_SOSH_oceanic_May	individuals per square kilometer	https://doi.org/10.24431/rw1k21l; https://doi.org/10.24431/rw1k45w																																					0		0.3675		0.1652		0.1474	1.2261	5.4037	4.2555
103	Seward_Line_SOSH_innershelf_Sept	individuals per square kilometer	https://doi.org/10.24431/rw1k21l; https://doi.org/10.24431/rw1k45w																																				0	0.1976	0.6322	0.2965	2.526	0.7955		0.3769	10.3913	0.9172	0.2821
104	Seward_Line_SOSH_oceanic_Sept	individuals per square kilometer	https://doi.org/10.24431/rw1k21l; https://doi.org/10.24431/rw1k45w																																				0	0	0.2833	0.0567	0.4422	0.0433		0	0.6959	0.2708	0.0742
105	Seward_Line_BFAL_middleshelf_May	individuals per square kilometer	https://doi.org/10.24431/rw1k21l; https://doi.org/10.24431/rw1k45w																																					0.8954	0	0.1675		1.7664	0.1155	0.2317	0.0799	0.1629	1.1252
106	Seward_Line_BFAL_oceanic_May	individuals per square kilometer	https://doi.org/10.24431/rw1k21l; https://doi.org/10.24431/rw1k45w																																					0.3298		0.7706		1.1433		0.9574	0.3302	0.0382	0.1497
107	Seward_Line_BFAL_middleshelf_Sept	individuals per square kilometer	https://doi.org/10.24431/rw1k21l; https://doi.org/10.24431/rw1k45w																																				0.1352	0.4587	6.1667	0.9934	0.5172	1.8959		0.1303	0.4812	1.2594	0.6417
108	Seward_Line_BFAL_oceanic_Sept	individuals per square kilometer	https://doi.org/10.24431/rw1k21l; https://doi.org/10.24431/rw1k45w																																				0.3737	0.8214	3.1507	0.6227	0.2005	1.8344		0.2081	0.6031	2.031	0.1972
109	Seward_Line_NOFU_middleshelf_May	individuals per square kilometer	https://doi.org/10.24431/rw1k21l; https://doi.org/10.24431/rw1k45w																																					0.3534	0.2553	0.5584		1.3857	0.1155	1.0316	0	0.4311	1.3955
110	Seward_Line_NOFU_oceanic_May	individuals per square kilometer	https://doi.org/10.24431/rw1k21l; https://doi.org/10.24431/rw1k45w																																					0.7261		0.833		2.554		0.4429	0.1499	0.3385	1.2582
111	Seward_Line_NOFU_middleshelf_Sept	individuals per square kilometer	https://doi.org/10.24431/rw1k21l; https://doi.org/10.24431/rw1k45w																																				0.4111	0.792	5.1873	2.5493	0.3312	1.9221		0.5653	1.3284	4.9735	2.209
112	Seward_Line_NOFU_oceanic_Sept	individuals per square kilometer	https://doi.org/10.24431/rw1k21l; https://doi.org/10.24431/rw1k45w																																				0.1214	0.9225	1.7381	1.2779	0	0.7108		0.472	3.3467	2.9589	1.59
113	Seward_Line_FTSP_innershelf_May	individuals per square kilometer	https://doi.org/10.24431/rw1k21l; https://doi.org/10.24431/rw1k45w																																					0	0	0.1772		0.0324	0	0.0775	0	0.0971	5.8658
114	Seward_Line_FTSP_oceanic_May	individuals per square kilometer	https://doi.org/10.24431/rw1k21l; https://doi.org/10.24431/rw1k45w																																					0		0.8215		8.1356		3.7199	3.7979	2.5869	0.8161
115	Seward_Line_FTSP_innershelf_Sept	individuals per square kilometer	https://doi.org/10.24431/rw1k21l; https://doi.org/10.24431/rw1k45w																																				0.0443	0	0.3085	0.1185	0.1409	0.0627		0.1824	0.2546	0	0.21
116	Seward_Line_FTSP_oceanic_Sept	individuals per square kilometer	https://doi.org/10.24431/rw1k21l; https://doi.org/10.24431/rw1k45w																																				0.4029	0.9712	1.5443	1.9755	2.7341	0.9563		0.9872	0.6016	0.6337	1.4418
117	KATM_BLOY	individuals per square kilometer	Gulf of Alaska Data Portal: Project files: Nearshore: Intertidal Systems in Gulf of Alaska (aoos.org); https://doi.org/10.5066/F7416V6H																																				2.1289	1.8722	1.5674	1.367	0.5461		0.6943	1.8093	1.2507	2.054	2.5166
118	KATM_BRMU	individuals per square kilometer	Gulf of Alaska Data Portal: Project files: Nearshore: Intertidal Systems in Gulf of Alaska (aoos.org); https://doi.org/10.5066/F7416V6H																																				0.4418	0.8424	1.0246	1.219	3.3057		0.8337	7.0853	7.2533	4.7847	1.967
119	KATM_COMU	individuals per square kilometer	Gulf of Alaska Data Portal: Project files: Nearshore: Intertidal Systems in Gulf of Alaska (aoos.org); https://doi.org/10.5066/F7416V6H																																				0.1933	0.016	0.0359	2.046	0.6221		0.0209	0.8942	0.0476	39.2197	0.2304
120	KATM_HADU	individuals per square kilometer	Gulf of Alaska Data Portal: Project files: Nearshore: Intertidal Systems in Gulf of Alaska (aoos.org); https://doi.org/10.5066/F7416V6H																																				16.3199	30.1912	38.3753	36.858	25.612		23.9228	38.732	29.644	44.1524	24.6237
121	KATM_PIGU	individuals per square kilometer	Gulf of Alaska Data Portal: Project files: Nearshore: Intertidal Systems in Gulf of Alaska (aoos.org); https://doi.org/10.5066/F7416V6H																																				8.0244	7.2969	9.8454	16.347	15.5589		8.4959	15.2489	12.0369	10.8144	13.8079
122	KEFJ_BLOY	individuals per square kilometer	Gulf of Alaska Data Portal: Project files: Nearshore: Intertidal Systems in Gulf of Alaska (aoos.org); https://doi.org/10.5066/F7416V6H																																					0.7355	0.5721	1.2868	0.522	0.4444	0.5142	0.5236	0.5671	0.8256	1.1411
123	KEFJ_BRMU	individuals per square kilometer	Gulf of Alaska Data Portal: Project files: Nearshore: Intertidal Systems in Gulf of Alaska (aoos.org); https://doi.org/10.5066/F7416V6H																																					6.5036	6.5112	5.1479	9.5359	7.5242	4.3023	4.7613	21.1568	7.2915	3.0593
124	KEFJ_COMU	individuals per square kilometer	Gulf of Alaska Data Portal: Project files: Nearshore: Intertidal Systems in Gulf of Alaska (aoos.org); https://doi.org/10.5066/F7416V6H																																					34.4098	24.3226	25.6291	34.7442	9.4371	9.9635	44.221	42.5462	73.1001	4.6421
125	KEFJ_HADU	individuals per square kilometer	Gulf of Alaska Data Portal: Project files: Nearshore: Intertidal Systems in Gulf of Alaska (aoos.org); https://doi.org/10.5066/F7416V6H																																					12.4514	17.5282	15.9186	28.8383	11.3788	20.4898	12.5893	12.9299	12.571	12.1479
126	KEFJ_PIGU	individuals per square kilometer	Gulf of Alaska Data Portal: Project files: Nearshore: Intertidal Systems in Gulf of Alaska (aoos.org); https://doi.org/10.5066/F7416V6H																																					6.4949	5.4866	4.6316	5.6895	5.0127	6.8677	7.7519	7.7895	4.297	4.0833
127	Chow_birds_vol	% volume																																			31.654	51.3107	68.5246	45.1978		51.2753	27.3828	47.1667	38.5167	28.2279	28.75	11.0688	11.9206
128	KEFJ_SeaOtter_ERR	kcal per minute	https://doi.org/10.5066/F7N29V4R.																																					5.6307	8.6653	7.8379	6.4489	4.6896	4.3349	5.55	4.8991	7.1126	5.0791
129	KATM_SeaOtter_ERR	kcal per minute	https://doi.org/10.5066/F7N29V4R.																																				11.7272	9.2516	11.4066	10.57	8.7755		7.3908	5.4782	6.0948	4.4922	4.6139
130	SeaOtter_ERR_PWS	kcal per minute	https://doi.org/10.5066/F7N29V4R.																																	5.2123	4.9954	5.809		6.3721			5.9531	7.5295	6.5004	5.2224	7.0844	4.6207	6.7924
131	KATM_HarborSeal	individuals per square kilometer	Gulf of Alaska Data Portal: Project files: Nearshore: Intertidal Systems in Gulf of Alaska (aoos.org); https://doi.org/10.5066/F7416V6H																																				3.4528	2.2332	1.4964	3.2152	1.1281		0.9715	1.9966	1.2968	3.1124	3.3598
132	KEFJ_HarborSeal	individuals per square kilometer	Gulf of Alaska Data Portal: Project files: Nearshore: Intertidal Systems in Gulf of Alaska (aoos.org); https://doi.org/10.5066/F7416V6H																																					5.3869	4.0902	2.8601	27.8331	5.071	25.7142	8.9435	7.8214	13.1163	8.1417
133	KATM_StellerSeaLion	individuals per square kilometer	Gulf of Alaska Data Portal: Project files: Nearshore: Intertidal Systems in Gulf of Alaska (aoos.org); https://doi.org/10.5066/F7416V6H																																				7.3748	2.5986	0.0523	8.1305	7.4206		0.3759	0.0618	1.4418	2.9734	0.6164
134	KEFJ_StellerSeaLion	individuals per square kilometer	Gulf of Alaska Data Portal: Project files: Nearshore: Intertidal Systems in Gulf of Alaska (aoos.org); https://doi.org/10.5066/F7416V6H																																					8.1159	4.4722	2.7119	1.3658	3.4809	1.8595	6.2595	6.1567	15.7986	4.3969
135	StellerSeaLion_CGulf_nonpups	individuals (residuals with linear trend removed, see additional data file for original values)	https://www.ncei.noaa.gov/access/metadata/landing-page/bin/iso?id=gov.noaa.nodc%3A0128190; https://doi.org/10.7289/v54f1np1																														936.6405		496.5644		-406.0265	483.3263	-170.0959	-312.5078	-958.1421	-574.0526	-1388.6341	-35.3377		426.8356		688.817
136	StellerSeaLion_CGulf_pups	individuals (residuals with linear trend removed, see additional data file for original values)	https://www.ncei.noaa.gov/access/metadata/landing-page/bin/iso?id=gov.noaa.nodc%3A0128189; https://doi.org/10.7289/v5862ddr																														329.0898571	-61.76322855	9.018410659	-32.46283633	-128.9734081	-123.9441647		-140.1164452		-149.6876628	-37.49969359	54.2495435		239.4903127		281.8442597
137	StellerSeaLion_EGulf_nonpups	individuals (residuals with linear trend removed, see additional data file for original values)	https://www.ncei.noaa.gov/access/metadata/landing-page/bin/iso?id=gov.noaa.nodc%3A0128190; https://doi.org/10.7289/v54f1np1																														-568.6493		4.9412		-277.4384	-72.3495	-83.0875	-225.259	838.4228	-19.0544	-347.8515	699.7916		689.3994		1116.2525
138	StellerSeaLion_EGulf_pups	individuals (residuals with linear trend removed, see additional data file for original values)	https://www.ncei.noaa.gov/access/metadata/landing-page/bin/iso?id=gov.noaa.nodc%3A0128189; https://doi.org/10.7289/v5862ddr																														49.7762	-68.0954	-114.6811	13.1633	-34.9402	-40.7183				99.9828	9.4767	122.9907		207.9993		116.006
139	StellerSeaLion_Chiswell_TotalAge1plus	individuals (residuals with linear trend removed, see additional data file for original values)	Available from Alaska SeaLife Center																																			-8.0034	-9.5249	-4.1615	-10.1963	-4.5105	-2.536	5.3067	11.278	19.0848	19.8583	36.3025	13.883
140	StellerSeaLion_Chiswell_pups	individuals (residuals with linear trend removed, see additional data file for original values)	Available from Alaska SeaLife Center																																			-15.5333	-7.9333	6.6667	1.2667	1.8667	-13.5333	10.0667	-6.3333	11.2667	24.8667	35.4667	4.0667
141	Humpback_whale_EncRate_Fall_PWS	unique individuals per day	https://doi.org/10.24431/rw1k1n																																						0.17			0.14	0.18	0.32	0.42
142	Killer_whale_EncRate_Fall	encounters per day	https://doi.org/10.24431/rw1k32h																																			0.6	1	0.4	0.5556	0.6667	0.4444	0.9231	0.6364	0.75	0.2857	0.6667	0.2
143	KIllerWhale_Animals PerEncounter	individuals per encounter	https://doi.org/10.24431/rw1k32h																																			37.6667	69	17.5	13.4	33.5	31.75	25.4167	25.7143	37.25	22	30.5	15
144	Chinook_PWSCopRiver_lbs	lbs	Full time series not available online; subsets available at https://knb.ecoinformatics.org/view/doi:10.5063/F1FB517C ; https://knb.ecoinformatics.org/view/doi:10.5063/F1HM56Q3 ; https://knb.ecoinformatics.org/view/doi:10.5063/F1T151XN ; https://knb.ecoinformatics.org/view/doi:10.5063/F1BR8QG4	484484	683221	707126	656317	579326	920780	641790	816209	517165	249351	535004	1248162	1386430	1158096	1198057	1086579	1141983	836321	840826	570001	799275	1022699	675165	1094187	1651624	1396594	1219320	1624750	1358851	688864	873687	829980	1119193	879146	781240	645630.25	896308	264838	185951	197245.7	388136.45	257326	184649.7	195712	408510.5	229758.5
145	Coho_PWSCopRiver_lbs	lbs	Full time series not available online; subsets available at https://knb.ecoinformatics.org/view/doi:10.5063/F1FB517C ; https://knb.ecoinformatics.org/view/doi:10.5063/F1HM56Q3 ; https://knb.ecoinformatics.org/view/doi:10.5063/F1T151XN ; https://knb.ecoinformatics.org/view/doi:10.5063/F1BR8QG4	2998621	1052125	1862547	695347	778559	1639340	1916867	2940046	2881547	3305135	4106643	5991608	3507292	6439364	10415128	4084343	1457485	4619227	3381790	4734920	5527672	5367406	3446599	10338118	9031972	3945315	637494	1670382	1361771	6686749	4252876	6096234	4377727	5597335	4177623	6823643	2810912.5	5234445	2655008	2987936	2619434	1683565	4901523.05	4887155.06	1571211	4346190
146	Pink_PWSCopRiver_lbs	lbs	Full time series not available online; subsets available at https://knb.ecoinformatics.org/view/doi:10.5063/F1FB517C ; https://knb.ecoinformatics.org/view/doi:10.5063/F1HM56Q3 ; https://knb.ecoinformatics.org/view/doi:10.5063/F1T151XN ; https://knb.ecoinformatics.org/view/doi:10.5063/F1BR8QG4	26201630	253878	8300485	2167887	16259948	12769175	20531538	10485207	57139607	47852965	86840988	71939095	45227772	79000180	88273975	35029443	102231227	41240357	74979605	131521973	94094268	29365291	16480086	115059093	57283931	93350341	96893071	105376858	133764007	132910121	119455517	65795250	189442394	87448814	207216661	78288201	213455489	143619751.7	57156884.15	256425241.2	99926115.5	107200762.3	256477246.7	149260207	326969380	51674663.84
147	Chum_PWSCopRiver_lbs	lbs	Full time series not available online; subsets available at https://knb.ecoinformatics.org/view/doi:10.5063/F1FB517C ; https://knb.ecoinformatics.org/view/doi:10.5063/F1HM56Q3 ; https://knb.ecoinformatics.org/view/doi:10.5063/F1T151XN ; https://knb.ecoinformatics.org/view/doi:10.5063/F1BR8QG4	4156747	408650	7048486	809981	734136	3375094	5193534	4193737	3142973	3999527	16362190	12123273	9653874	10958947	10826793	14224661	15177753	15842699	8841053	8911697	3179382	2600489	7464383	8976852	5958476	18208774	19181934	10428591	24403457	41492555	23499060	52583309	24285280	15047367	16525140	19008114	24798803.01	39373320.75	24243519.25	29432453	14183146.2	27196220.3	30252409.2	11588951	15415570	21977232.9
148	Chinook_Kodiak_lbs	lbs	Full time series not available online; subsets available at https://knb.ecoinformatics.org/view/doi:10.5063/F1FB517C ; https://knb.ecoinformatics.org/view/doi:10.5063/F1HM56Q3 ; https://knb.ecoinformatics.org/view/doi:10.5063/F1T151XN ; https://knb.ecoinformatics.org/view/doi:10.5063/F1BR8QG4	11636	15136	10653	7588	1671	13700	12343	39190	28688	9381	26411	15626	49710	99414	96106	66901	59083	296062	2037	229337	269911	347817	496917	315000	257744	178538	186903	249285	232505	183423	330896	192774	190347	328256	168954	210432	163764	139188	66847	117414	175088	111034	259622	62810	76601	65456
149	Coho_Kodiak_lbs	lbs	Full time series not available online; subsets available at https://knb.ecoinformatics.org/view/doi:10.5063/F1FB517C ; https://knb.ecoinformatics.org/view/doi:10.5063/F1HM56Q3 ; https://knb.ecoinformatics.org/view/doi:10.5063/F1T151XN ; https://knb.ecoinformatics.org/view/doi:10.5063/F1BR8QG4	155440	119820	24304	114703	203907	205030	242287	416027	1124205	1059349	1011708	3135469	1432693	2124773	2519566	1464701	1623137	2569089	24427	2417040	2359566	2292342	2105176	2575522	2473082	1646722	3037101	3593237	2199963	2664275	3183920	3882829	2707658	3767530	2987393	4338577	2630855	2436462	1929089	2027930	1270524	1464478	1788395	3666897	2470631	1534953
150	Pink_Kodiak_lbs	lbs	Full time series not available online; subsets available at https://knb.ecoinformatics.org/view/doi:10.5063/F1FB517C ; https://knb.ecoinformatics.org/view/doi:10.5063/F1HM56Q3 ; https://knb.ecoinformatics.org/view/doi:10.5063/F1T151XN ; https://knb.ecoinformatics.org/view/doi:10.5063/F1BR8QG4	16773789	9073276	2067786	11258824	12470661	44637278	25844663	55958003	42508083	56976037	39948506	28870669	16412829	41633892	26764307	43179670	18307210	55023681	20368260	19011963	48547552	12403979	106410339	31116298	150392033	12064961	37273470	81767413	36361748	32498862	67365333	67510340	49940315	78081659	102807200	117387990	90191805	32531932	91576900	32196841	53441300	60422600	89177894	37430975	109519596	15397609.5
151	Chum_Kodiak_lbs	lbs	Full time series not available online; subsets available at https://knb.ecoinformatics.org/view/doi:10.5063/F1FB517C ; https://knb.ecoinformatics.org/view/doi:10.5063/F1HM56Q3 ; https://knb.ecoinformatics.org/view/doi:10.5063/F1T151XN ; https://knb.ecoinformatics.org/view/doi:10.5063/F1BR8QG4	11205394	9095870	2708877	2117318	641305	6340218	9774701	7270160	2847018	8247528	11109548	11084884	9404379	5549093	3399190	8450520	5334100	12692870	174674	4441737	7184473	4928343	3523203	5490740	11412444	4440828	4159553	2464537	7234640	9760317	8598710	5062436	8250753	8596160	3732478	9101442	5666693	7639121	7381077	5639017	5565605	6824380	6229178	2555672	5436121	2773854.5
152	Valdez_sockeye_rev	US$	Confidential fisheries data, contact author
153	Valdez_sockeye_lbs	lbs	Confidential fisheries data, contact author
154	Seward_sockeye_rev	US$	Confidential fisheries data, contact author
155	Seward_sockeye_lbs	lbs	Confidential fisheries data, contact author
156	Kodiak_sockeye_rev	US$	Confidential fisheries data, contact author
157	Kodiak_sockeye_lbs	lbs	Confidential fisheries data, contact author
158	Kenai_sockey_rev	US$	Confidential fisheries data, contact author
159	Kenai_sockeye_lbs	lbs	Confidential fisheries data, contact author
160	Homer_sockeye_rev	US$	Confidential fisheries data, contact author
161	Homer_sockeye_lbs	lbs	Confidential fisheries data, contact author
162	Cord_sockeye_rev	US$	Confidential fisheries data, contact author
163	Cord_sockeye_lbs	lbs	Confidential fisheries data, contact author
164	Valdez_sablefish_rev	US$	Confidential fisheries data, contact author
165	Valdez_sablefish_lbs	lbs	Confidential fisheries data, contact author
166	Seward_sablefish_rev	US$	Confidential fisheries data, contact author
167	Seward_sablefish_lbs	lbs	Confidential fisheries data, contact author
168	Seward_pcod_rev	US$	Confidential fisheries data, contact author
169	Seward_pcod_lbs	lbs	Confidential fisheries data, contact author
170	Kodiak_sablefish_rev	US$	Confidential fisheries data, contact author
171	Kodiak_sablefish_lbs	lbs	Confidential fisheries data, contact author
172	Kodiak_pollock_rev	US$	Confidential fisheries data, contact author
173	Kodiak_pollock_lbs	lbs	Confidential fisheries data, contact author
174	Kodiak_pcod_rev	US$	Confidential fisheries data, contact author
175	Kodiak_pcod_lbs	lbs	Confidential fisheries data, contact author
176	Kenai_pcod_rev	US$	Confidential fisheries data, contact author
177	Kenai_pcod_lbs	lbs	Confidential fisheries data, contact author
178	Homer_sablefish_rev	US$	Confidential fisheries data, contact author
179	Homer_sablefish_lbs	lbs	Confidential fisheries data, contact author
180	Homer_pollock_rev	US$	Confidential fisheries data, contact author
181	Homer_pollock_lbs	lbs	Confidential fisheries data, contact author
182	Homer_pcod_rev	US$	Confidential fisheries data, contact author
183	Homer_pcod_lbs	lbs	Confidential fisheries data, contact author
184	Cord_sablefish_rev	US$	Confidential fisheries data, contact author
185	Cord_sablefish_lbs	lbs	Confidential fisheries data, contact author
186	Cord_pcod_rev	US$	Confidential fisheries data, contact author
187	Cord_pcod_lbs	lbs	Confidential fisheries data, contact author
[truncated: 3 more columns]
