# Supplementary material for: Ecosystem response persists after a prolonged marine heatwave
Source: Sci Rep. 2021 Mar 18;11:6235. doi: 10.1038/s41598-021-83818-5 (PMC7973763; doi:10.1038/s41598-021-83818-5)
Supplement: Supplementary file 3 — Supplementary Information 3. [file 41598_2021_83818_MOESM3_ESM.csv]

ID	90	135	136	137	138	139	140
YEAR	PWS_BLKI_nests	StellerSeaLion_CGulf_nonpups	StellerSeaLion_CGulf_pups	StellerSeaLion_EGulf_nonpups	StellerSeaLion_EGulf_pups	StellerSeaLion_Chiswell_TotalAge1plus	StellerSeaLion_Chiswell_pups
1985	16772
1986	20703
1987	15691
1988	16854
1989	16966
1990	20078
1991	22972
1992	20288
1993	15769
1994	20035
1995	20524
1996	21488
1997	21591
1998	21128
1999	16678
2000	22106	5008.74747	1950.413678	2502.310657	745.3331982
2001	25237		1612.882708		652.9573429
2002	24311	4978.680904	1736.986463	3348.805309	631.8673531
2003	22863		1748.827332		785.2075395
2004	21221	4486.099433	1705.638876	3339.329832	762.5997863
2005	21096	5580.45708	1763.990235	3680.870711	782.3174484	71.67567568	52
2006	24163	5132.039592		3806.584799		72.77419355	62
2007	28388	5194.632421	1854.462186	3800.865385		80.75757576	79
2008	23271	4754.002927		5000.999203		77.34285714	76
2009	25477	5343.097162	1951.5352	4279.974078	1025.001583	85.64864865	79
2010	32910	4733.520383	2117.045285	4087.629043	959.9912864	90.24324324	66
2011	24186	6291.821516	2262.116638	5271.724236	1099.001012	100.7058824	92
2012	26984					109.2972973	78
2013	28266	7164.004391	2554.001639	5534.236111	1235.001151	119.7241379	98
2014	25546					123.1176471	114
2015	24925	7835.995325	2702.999818	6233.993339	1193.999355	142.1818182	127
2016	11705					122.3823529	98
2017	19350	8952.997918	2233.999093	5179.078183	795.0011773	97.86111111	82
2018	14228					84.09375	75
2019	21872	7383.999977	2688.999775	4119.997779	1153.000414	92.48275862	87
