# Supplementary material for: Ecosystem response persists after a prolonged marine heatwave
Source: Sci Rep. 2021 Mar 18;11:6235. doi: 10.1038/s41598-021-83818-5 (PMC7973763; doi:10.1038/s41598-021-83818-5)
Supplement: Supplementary file 4 — Supplementary Information 4. [file 41598_2021_83818_MOESM4_ESM.csv]

ID	Taxa	Method	Domain	GOA region	Derived metric	Start year	End year	n (years)	Factor loadings	Data contributor
1	Phytoplankton	Satellite	Seward Line Shelf	east	Chlorophyll biomass	2003	2018	16	0.222	NGA LTER
2	Phytoplankton	Satellite	Seward Line Slope	east	Chlorophyll biomass	2003	2018	16	0.206	NGA LTER
3	Phytoplankton	Satellite	Seward Line Shelf	east	Chlorophyll peak day	2003	2018	15	0.107	NGA LTER
4	Phytoplankton	Satellite	Kodiak Line Shelf	west	Chlorophyll biomass	2003	2018	16	0.076	NGA LTER
5	Phytoplankton	Satellite	Kodiak Line Slope	west	Chlorophyll biomass	2003	2018	16	0.223	NGA LTER
6	Phytoplankton	Satellite	Kodiak Line Shelf	west	Chlorophyll peak day	2003	2018	13	0.241	NGA LTER
7	Phytoplankton	Water sample from CTD	Seward Line Shelf	east	Fraction chlorophyll >20 �m spring	2011	2019	8	-0.032	NGA LTER
8	Phytoplankton	Water sample from CTD	Seward Line Slope	east	Fraction chlorophyll >20 �m spring	2011	2019	8	-0.216	NGA LTER
9	Phytoplankton	Water sample from CTD	Seward Line Shelf	east	Fraction chlorophyll >20 �m fall	2011	2019	8	-0.3	NGA LTER
10	Phytoplankton	Water sample from CTD	Seward Line Slope	east	Fraction chlorophyll >20 �m fall	2011	2019	8	-0.201	NGA LTER
11	Zooplankton	Water sample from CTD	Seward Line Shelf	east	Microzooplankton biomass spring	2011	2018	6	0.322	NGA LTER
12	Zooplankton	Water sample from CTD	Seward Line Slope	east	Microzooplankton biomass spring	2011	2018	6	0.309	NGA LTER
13	Zooplankton	Water sample from CTD	Seward Line Shelf	east	Microzooplankton biomass fall	2011	2018	7	-0.278	NGA LTER
14	Zooplankton	Water sample from CTD	Seward Line Slope	east	Microzooplankton biomass fall	2013	2018	6	-0.173	NGA LTER
15	Zooplankton	Water sample from CTD	Seward Line Shelf	east	Microzooplankton fraction of ciliates spring	2011	2018	6	-0.073	NGA LTER
16	Zooplankton	Water sample from CTD	Seward Line Slope	east	Microzooplankton fraction of ciliates spring	2011	2018	6	0.142	NGA LTER
17	Zooplankton	Water sample from CTD	Seward Line Shelf	east	Microzooplankton fraction of ciliates fall	2011	2018	7	0.179	NGA LTER
18	Zooplankton	Water sample from CTD	Seward Line Slope	east	Microzooplankton fraction of ciliates fall	2013	2018	6	0.151	NGA LTER
19	Zooplankton	Plankton net	Shelikof Strait - Line 8	west	Calanus pacificus abundance	1990	2017	25	-0.241	AFSC
20	Zooplankton	Plankton net	Shelikof Strait - Line 8	west	Calanus marshallae abundance	1990	2017	25	-0.35	AFSC
21	Zooplankton	Continuous plankton recorder	Shelf	east	Copepod Size Index	2000	2018	19	-0.136	GWA
22	Zooplankton	Continuous plankton recorder	Oceanic	east	Copepod Size Index	2000	2018	19	0.233	GWA
23	Zooplankton	Continuous plankton recorder	Shelf	east	Warm water zooplankton abundance	2000	2018	19	-0.205	GWA
24	Zooplankton	Continuous plankton recorder	Oceanic	east	Warm water zooplankton abundance	2000	2018	19	-0.271	GWA
25	Zooplankton	Continuous plankton recorder	Shelf	east	Cool water zooplankton abundance	2000	2018	19	-0.215	GWA
26	Zooplankton	Continuous plankton recorder	Oceanic	east	Cool water zooplankton abundance	2000	2018	19	-0.17	GWA
27	Zooplankton	Plankton net	Seward Line Shelf	east	Spring zooplankton size	1998	2019	22	-0.254	GWA
28	Zooplankton	Plankton net	Seward Line Shelf	east	Fall zooplankton size	2005	2018	14	0.242	GWA
29	Zooplankton	Plankton net	Kachemak Bay	east	Copepod Size Index	2012	2017	6	-0.055	GWA
30	Zooplankton	Plankton net	Kachemak Bay	east	All zooplankton abundance	2012	2017	6	-0.243	GWA
31	Zooplankton	Plankton net	Kachemak Bay	east	Warm water zooplankton abundance	2012	2017	6	-0.385	GWA
32	Zooplankton	Plankton net	Kachemak Bay	east	Cool water zooplankton abundance	2012	2017	6	-0.106	GWA
33	Zooplankton	Plankton net	Prince William Sound	east	Copepod Size Index	2010	2018	9	-0.326	GWA
34	Zooplankton	Plankton net	Prince William Sound	east	All zooplankton abundance	2010	2018	9	-0.37	GWA
35	Zooplankton	Plankton net	Prince William Sound	east	Warm water zooplankton abundance	2010	2018	9	-0.303	GWA
36	Zooplankton	Plankton net	Prince William Sound	east	Cool water zooplankton abundance	2010	2018	9	-0.054	GWA
37	Zooplankton	Bottom trawl	Kodiak Region	west	Jellyfish medusae	1984	2019	17	0.062	AFSC
38	Intertidal organism	Quadrat	Prince William Sound	east	Pacific blue mussel density	2010	2018	9	-0.153	GWA
39	Intertidal organism	Transect	Prince William Sound	east	Sea star density	2010	2018	9	0.271	GWA
40	Intertidal organism	Quadrat	Prince William Sound	east	Fucus percent cover	2007	2018	10	0.318	GWA
41	Intertidal organism	Quadrat	Kenai Peninsula	east	Pacific blue mussel density	2008	2018	11	-0.321	GWA
42	Intertidal organism	Transect	Kenai Peninsula	east	Sea star density	2008	2018	11	0.4	GWA
43	Intertidal organism	Quadrat	Kenai Peninsula	east	Fucus percent cover	2008	2018	11	0.363	GWA
44	Intertidal organism	Quadrat	Kachemak Bay	east	Pacific blue mussel density	2012	2018	7	-0.162	GWA
45	Intertidal organism	Transect	Kachemak Bay	east	Sea star density	2009	2018	9	-0.06	GWA
46	Intertidal organism	Quadrat	Kachemak Bay	east	Fucus percent cover	2012	2018	7	0.365	GWA
47	Intertidal organism	Quadrat	Alaska Peninsula	west	Pacific blue mussel density	2008	2018	10	-0.301	GWA
48	Intertidal organism	Transect	Alaska Peninsula	west	Sea star density	2006	2018	11	0.376	GWA
49	Intertidal organism	Quadrat	Alaska Peninsula	west	Fucus percent cover	2006	2018	12	0.25	GWA
50	Intertidal organism	Marine bird diet	Chowiet	west	Mytilus percent biomass in glaucous-winged gull diets	2004	2019	15	-0.239	USFWS
51	Intertidal organism	Marine bird diet	Chowiet	west	Chiton percent biomass in glaucous-winged gull diets	2004	2019	15	0.152	USFWS
52	Forage Fish	Aerial survey	Prince William Sound	east	Pacific herring miles of spawn	1974	2019	46	0.423	HRM
53	Forage Fish	Scale growth increment	Prince William Sound	east	Pacific herring growth to age-4	1979	2017	39	0.38	HRM
54	Forage Fish	Plankton net	Kodiak region	west	Sand lance larvae density	1981	2017	32	-0.295	AFSC
55	Forage Fish	Marine bird diet	Middleton Island region	east	Sand lance percent biomass from black-legged kittiwake diet	1978	2019	26	-0.375	GWA
56	Forage Fish	Marine bird diet	Middleton Island region	east	Capelin percent biomass from black-legged kittiwake diet	1978	2019	26	0.34	GWA
57	Forage Fish	Marine bird diet	Middleton Island region	east	Sand lance percent biomass from rhinoceros auklet diet	1978	2019	30	-0.373	GWA
58	Forage Fish	Marine bird diet	Middleton Island region	east	Capelin percent biomass from rhinoceros auklet diet	1978	2019	30	0.345	GWA
59	Forage Fish	Marine bird diet	Chowiet	west	Sand lance percent biomass from rhinoceros auklet diet	1998	2019	16	0.131	USFWS
60	Forage Fish	Marine bird diet	Chowiet	west	Capelin percent biomass from rhinoceros auklet diet	1998	2019	16	0.006	USFWS
61	Forage Fish	Marine bird diet	Chowiet	west	Hexagrammid percent biomass in glaucous-winged gull diets	1998	2019	14	-0.255	USFWS
62	Forage Fish	Marine bird diet	Chowiet	west	Fish percent volume in glaucous-winged gull diets	2004	2019	15	-0.12	USFWS
63	Forage Fish	nets (seine, dip, gill, cast), hook and line	Prince William Sound	east	Sand lance whole body energy content	2012	2018	6	0.086	GWA
64	Groundfish	Plankton net	Kodiak region	west	Walleye pollock larvae density	1981	2017	32	0.122	AFSC
65	Groundfish	Plankton net	Kodiak region	west	Pacific cod larvae density	1981	2017	32	0.153	AFSC
66	Groundfish	Plankton net	Kodiak region	west	Northern rock sole larvae density	1981	2017	32	0.046	AFSC
67	Groundfish	Plankton net	Kodiak region	west	Southern rock sole larvae density	1981	2017	32	-0.252	AFSC
68	Groundfish	Marine bird diet	Middleton Island region	east	Sablefish juvenile growth index, increase in length of fish from June to August	1990	2019	27	-0.222	GWA
69	Groundfish	Beach seine	Kodiak Island	west	Walleye pollock age-0 abundance	2006	2018	13	-0.339	AFSC
70	Groundfish	Beach seine	Kodiak Island	west	Pacific cod age-0 abundance	2006	2018	13	-0.039	AFSC
71	Groundfish	Beach seine	Kodiak Island	west	Saffron cod age-0 abundance	2006	2018	13	-0.143	AFSC
72	Groundfish	Stock assessment model	All Alaskan waters	both	Sablefish female spawning stock biomass	1971	2019	49	0.405	AFSC
73	Groundfish	Stock assessment model	Gulf of Alaska	both	Walleye pollock female spawning stock biomass	1971	2019	49	0.026	AFSC
74	Groundfish	Stock assessment model	Gulf of Alaska	both	Pacific cod female spawning stock biomass	1977	2019	43	0.412	AFSC
75	Groundfish	Stock assessment model	Gulf of Alaska	both	Arrowtooth flounder female spawning stock biomass	1977	2019	43	0.438	AFSC
76	Marine bird	Land-based survey	Chowiet	west	Common murre breeding success	1979	2019	25	-0.153	USFWS
77	Marine bird	Land-based survey	Chowiet	west	Common murre abundance	1989	2019	22	0.322	USFWS
78	Marine bird	Land-based survey	Chowiet	west	Parakeet auklet breeding success	1998	2019	16	-0.037	USFWS
79	Marine bird	Land-based survey	Chowiet	west	Rhinoceros auklet breeding success	2012	2019	7	0.022	USFWS
80	Marine bird	Land-based survey	Chowiet	west	Tufted puffin breeding success	2005	2019	14	-0.074	USFWS
81	Marine bird	Land-based survey	Chowiet	west	Black-legged kittiwake breeding success	1979	2019	24	-0.179	USFWS
82	Marine bird	Land-based survey	Chowiet	west	Black-legged kittiwake abundance	1977	2019	28	0.075	USFWS
83	Marine bird	Land-based survey	Chowiet	west	Glaucous-winged gull breeding success	1998	2019	12	-0.203	USFWS
84	Marine bird	Land-based survey	Chowiet	west	Pelagic cormorant breeding success	2010	2019	8	0.053	USFWS
85	Marine bird	Land-based survey	East Amatuli	west	Common murre breeding success	1993	2018	21	0.294	USFWS
86	Marine bird	Land-based survey	East Amatuli	west	Common murre abundance	1993	2018	23	0.403	USFWS
87	Marine bird	Land-based survey	East Amatuli	west	Black-legged kittiwake breeding success	1993	2019	24	0.114	USFWS
88	Marine bird	Land-based survey	East Amatuli	west	Fork tailed storm petrel breeding success	1998	2019	20	0.17	USFWS
89	Marine bird	Vessel-based survey	Prince William Sound	east	Black-legged kittiwake breeding success	1985	2019	35	0.187	USFWS
90	Marine bird	Vessel-based survey	Prince William Sound	east	Black-legged kittiwake nest abundance	1985	2019	35	0.375	USFWS
91	Marine bird	Land-based survey	Middleton Island	east	Black-legged kittiwake breeding success	1978	2019	40	0.345	GWA
92	Marine bird	Land-based survey	Middleton Island	east	Rhinoceros auklet breeding success	1995	2019	23	0.024	GWA
93	Marine bird	Vessel-based survey	Prince William Sound	east	Common murre density November-December	2007	2017	11	-0.024	GWA
94	Marine bird	Vessel-based survey	Prince William Sound	east	Common murre density February-March	2008	2018	11	0.054	GWA
95	Marine bird	Vessel-based survey	Prince William Sound	east	Brachyramphus murrelet density November-December	2007	2017	11	0.005	GWA
96	Marine bird	Vessel-based survey	Prince William Sound	east	Brachyramphus murrelet density February-March	2008	2018	11	-0.305	GWA
97	Marine bird	Vessel-based survey	Seward Line - inner shelf	east	Common murre abundance May	2007	2019	12	-0.039	GWA
98	Marine bird	Vessel-based survey	Seward Line - inner shelf	east	Common murre abundance September	2006	2019	13	0.083	GWA
99	Marine bird	Vessel-based survey	Seward Line - inner shelf	east	Black-legged kittiwake abundance May	2007	2019	12	-0.189	GWA
100	Marine bird	Vessel-based survey	Seward Line - inner shelf	east	Black-legged kittiwake abundance September	2006	2019	13	0.223	GWA
101	Marine bird	Vessel-based survey	Seward Line - inner shelf	east	Sooty shearwater abundance May	2007	2019	12	0.08	GWA
102	Marine bird	Vessel-based survey	Seward Line - oceanic	east	Sooty shearwater abundance May	2007	2019	10	-0.077	GWA
103	Marine bird	Vessel-based survey	Seward Line - inner shelf	east	Sooty shearwater abundance September	2006	2019	13	0.191	GWA
104	Marine bird	Vessel-based survey	Seward Line - oceanic	east	Sooty shearwater abundance September	2006	2019	13	0.141	GWA
105	Marine bird	Vessel-based survey	Seward Line - middle shelf	east	Black-footed albatross abundance May	2007	2019	12	-0.038	GWA
106	Marine bird	Vessel-based survey	Seward Line - oceanic	east	Black-footed albatross abundance May	2007	2019	10	0.093	GWA
107	Marine bird	Vessel-based survey	Seward Line - middle shelf	east	Black-footed albatross abundance September	2006	2019	13	0.159	GWA
108	Marine bird	Vessel-based survey	Seward Line - oceanic	east	Black-footed albatross abundance September	2006	2019	13	0.105	GWA
109	Marine bird	Vessel-based survey	Seward Line - middle shelf	east	Northern fulmar abundance May	2007	2019	12	-0.208	GWA
110	Marine bird	Vessel-based survey	Seward Line - oceanic	east	Northern fulmar abundance May	2007	2019	10	-0.121	GWA
111	Marine bird	Vessel-based survey	Seward Line - middle shelf	east	Northern fulmar abundance September	2006	2019	13	0.004	GWA
112	Marine bird	Vessel-based survey	Seward Line - oceanic	east	Northern fulmar abundance September	2006	2019	13	-0.076	GWA
113	Marine bird	Vessel-based survey	Seward Line - inner shelf	east	Fork-tailed storm petrel abundance May	2007	2019	12	-0.335	GWA
114	Marine bird	Vessel-based survey	Seward Line - oceanic	east	Fork-tailed storm petrel abundance May	2007	2019	10	0.334	GWA
115	Marine bird	Vessel-based survey	Seward Line - inner shelf	east	Fork-tailed storm petrel abundance September	2006	2019	13	-0.163	GWA
116	Marine bird	Vessel-based survey	Seward Line - oceanic	east	Fork-tailed storm petrel abundance September	2006	2019	13	-0.006	GWA
117	Marine bird	Vessel-based survey	Alaska Peninsula	west	Black oystercatcher abundance summer	2006	2018	12	-0.345	GWA
118	Marine bird	Vessel-based survey	Alaska Peninsula	west	Brachyramphus murrelet abundance summer	2006	2018	12	0.233	GWA
119	Marine bird	Vessel-based survey	Alaska Peninsula	west	Common murre abundance summer	2006	2018	12	-0.006	GWA
120	Marine bird	Vessel-based survey	Alaska Peninsula	west	Harlequin duck abundance summer	2006	2018	12	0.136	GWA
121	Marine bird	Vessel-based survey	Alaska Peninsula	west	Pigeon guillemot abundance summer	2006	2018	12	0.225	GWA
122	Marine bird	Vessel-based survey	Kenai Peninsula	east	Black oystercatcher abundance summer	2007	2018	12	-0.444	GWA
123	Marine bird	Vessel-based survey	Kenai Peninsula	east	Brachyramphus murrelet abundance summer	2007	2018	12	0.218	GWA
124	Marine bird	Vessel-based survey	Kenai Peninsula	east	Common murre abundance summer	2007	2018	12	-0.249	GWA
125	Marine bird	Vessel-based survey	Kenai Peninsula	east	Harlequin duck abundance summer	2007	2018	12	0.047	GWA
126	Marine bird	Vessel-based survey	Kenai Peninsula	east	Pigeon guillemot abundance summer	2007	2018	12	0.262	GWA
127	Marine bird	Marine bird diet	Chowiet	west	Birds percent volume in glaucous-winged gull diets	2004	2019	15	0.157	USFWS
128	Otter	Shore-based observation	Kenai Peninsula	east	Sea otter foraging (energy recovery rate)	2007	2018	12	0.034	GWA
129	Otter	Shore-based observation	Alaska Peninsula	west	Sea otter foraging (energy recovery rate)	2006	2018	12	0.232	GWA
130	Otter	Shore-based observation	Prince William Sound	east	Sea otter foraging (energy recovery rate)	2003	2018	13	-0.014	GWA
131	Pinniped	Vessel-based survey	Alaska Peninsula	west	Harbor seal abundance in water and on land	2006	2018	12	-0.294	GWA
132	Pinniped	Vessel-based survey	Kenai Peninsula	east	Harbor seal abundance in water and on land	2007	2018	12	0.175	GWA
133	Pinniped	Vessel-based survey	Alaska Peninsula	west	Steller sea lion abundance in water and on land	2006	2018	12	0.162	GWA
134	Pinniped	Vessel-based survey	Kenai Peninsula	east	Steller sea lion abundance in water and on land	2007	2018	12	-0.14	GWA
135	Pinniped	Aerial survey	Western GOA	west	Steller sea lion non-pup abundance on haul outs and rookeries	1978	2019	28	-0.295	AFSC
136	Pinniped	Aerial survey	Western GOA	west	Steller sea lion pup abundance on haul outs and rookeries	1978	2019	28	0.298	AFSC
137	Pinniped	Aerial survey	Eastern GOA	east	Steller sea lion non-pup abundance on haul outs and rookeries	1978	2019	24	0.165	AFSC
138	Pinniped	Aerial survey	Eastern GOA	east	Steller sea lion pup abundance on haul outs and rookeries	1978	2019	22	0.412	AFSC
139	Pinniped	Island - based remote camera observation	Chiswell Island	east	Steller sea lion age-1+ abundance on Chiswell Island	2005	2019	15	0.231	ASLC
140	Pinniped	Island - based remote camera observation	Chiswell Island	east	Steller sea lion pup abundance on Chiswell Island	2005	2019	15	0.171	ASLC
141	Whale	Vessel-based survey	Prince William Sound	east	Humpback whale individuals encountered per day of surveying	2008	2019	8	0.27	GWA
142	Whale	Vessel-based survey	Prince William Sound	east	Killer whale individual per day encounter rate	2005	2019	15	0.191	GWA
143	Whale	Vessel-based survey	Prince William Sound	east	Killer whale encounter rate	2005	2019	15	0.128	GWA
144	Salmon	Commercial fishing permit holders	Prince William Sound and Copper River	east	Chinook salmon, pounds harvested	1971	2019	49	0.059	ADFG
145	Salmon	Commercial fishing permit holders	Prince William Sound and Copper River	east	Coho salmon pounds harvested	1971	2019	49	-0.19	ADFG
146	Salmon	Commercial fishing permit holders	Prince William Sound and Copper River	east	Pink salmon pounds harvested	1971	2019	49	0.088	ADFG
147	Salmon	Commercial fishing permit holders	Prince William Sound and Copper River	east	Chum salmon pounds harvested	1971	2019	49	-0.196	ADFG
148	Salmon	Commercial fishing permit holders	Kodiak	west	Chinook salmon, pounds harvested	1971	2019	49	0.285	ADFG
149	Salmon	Commercial fishing permit holders	Kodiak	west	Coho salmon pounds harvested	1971	2019	49	-0.217	ADFG
150	Salmon	Commercial fishing permit holders	Kodiak	west	Pink salmon pounds harvested	1971	2019	49	0.002	ADFG
151	Salmon	Commercial fishing permit holders	Kodiak	west	Chum salmon pounds harvested	1971	2019	49	-0.13	ADFG
152	Salmon	Commercial fishing permit holders	Valdez	east	Sockeye salmon revenue	1985	2018	34	0.209	AFSC
153	Salmon	Commercial fishing permit holders	Valdez	east	Sockeye salmon pounds harvested	1985	2018	34	0.223	AFSC
154	Salmon	Commercial fishing permit holders	Seward	east	Sockeye salmon revenue	1985	2018	34	0.149	AFSC
155	Salmon	Commercial fishing permit holders	Seward	east	Sockeye salmon pounds harvested	1985	2018	34	0.199	AFSC
156	Salmon	Commercial fishing permit holders	Kodiak	west	Sockeye salmon revenue	1985	2018	34	0.172	AFSC
157	Salmon	Commercial fishing permit holders	Kodiak	west	Sockeye salmon pounds harvested	1985	2018	34	0.098	AFSC
158	Salmon	Commercial fishing permit holders	Kenai Peninsula	east	Sockeye salmon revenue	1985	2018	34	0.282	AFSC
159	Salmon	Commercial fishing permit holders	Kenai Peninsula	east	Sockeye salmon pounds harvested	1985	2018	34	0.257	AFSC
160	Salmon	Commercial fishing permit holders	Homer	east	Sockeye salmon revenue	1985	2018	34	0.351	AFSC
161	Salmon	Commercial fishing permit holders	Homer	east	Sockeye salmon pounds harvested	1985	2018	34	0.302	AFSC
162	Salmon	Commercial fishing permit holders	Cordova	east	Sockeye salmon revenue	1985	2018	34	0.401	AFSC
163	Salmon	Commercial fishing permit holders	Cordova	east	Sockeye salmon pounds harvested	1985	2018	34	0.401	AFSC
164	Groundfish	Commercial fishing permit holders	Valdez	east	Sablefish revenue	1985	2018	34	-0.015	AFSC
165	Groundfish	Commercial fishing permit holders	Valdez	east	Sablefish pounds harvested	1985	2018	34	-0.019	AFSC
166	Groundfish	Commercial fishing permit holders	Seward	east	Sablefish revenue	1985	2018	34	0.166	AFSC
167	Groundfish	Commercial fishing permit holders	Seward	east	Sablefish pounds harvested	1985	2018	34	0.125	AFSC
168	Groundfish	Commercial fishing permit holders	Seward	east	Pacific cod revenue	1987	2018	31	0.246	AFSC
169	Groundfish	Commercial fishing permit holders	Seward	east	Pacific cod pounds harvested	1987	2018	31	0.312	AFSC
170	Groundfish	Commercial fishing permit holders	Kodiak	west	Sablefish revenue	1985	2018	34	0.239	AFSC
171	Groundfish	Commercial fishing permit holders	Kodiak	west	Sablefish pounds harvested	1985	2018	34	0.113	AFSC
172	Groundfish	Commercial fishing permit holders	Kodiak	west	Pollock revenue	1985	2018	34	-0.099	AFSC
173	Groundfish	Commercial fishing permit holders	Kodiak	west	Pollock pounds harvested	1985	2018	34	-0.39	AFSC
174	Groundfish	Commercial fishing permit holders	Kodiak	west	Pacific cod revenue	1985	2018	34	0.35	AFSC
175	Groundfish	Commercial fishing permit holders	Kodiak	west	Pacific cod pounds harvested	1985	2018	34	0.383	AFSC
176	Groundfish	Commercial fishing permit holders	Kenai Peninsula	east	Pacific cod revenue	1987	2018	29	0.275	AFSC
177	Groundfish	Commercial fishing permit holders	Kenai Peninsula	east	Pacific cod pounds harvested	1987	2018	29	0.285	AFSC
178	Groundfish	Commercial fishing permit holders	Homer	east	Sablefish revenue	1985	2018	34	-0.281	AFSC
179	Groundfish	Commercial fishing permit holders	Homer	east	Sablefish pounds harvested	1985	2018	34	-0.305	AFSC
180	Groundfish	Commercial fishing permit holders	Homer	east	Pollock revenue	1987	2018	27	0.39	AFSC
181	Groundfish	Commercial fishing permit holders	Homer	east	Pollock pounds harvested	1987	2018	27	0.389	AFSC
182	Groundfish	Commercial fishing permit holders	Homer	east	Pacific cod revenue	1985	2018	34	0.352	AFSC
183	Groundfish	Commercial fishing permit holders	Homer	east	Pacific cod pounds harvested	1985	2018	34	0.389	AFSC
184	Groundfish	Commercial fishing permit holders	Cordova	east	Sablefish revenue	1985	2018	34	-0.26	AFSC
185	Groundfish	Commercial fishing permit holders	Cordova	east	Sablefish pounds harvested	1985	2018	34	-0.182	AFSC
186	Groundfish	Commercial fishing permit holders	Cordova	east	Pacific cod revenue	1986	2018	33	0.276	AFSC
187	Groundfish	Commercial fishing permit holders	Cordova	east	Pacific cod pounds harvested	1986	2018	33	0.263	AFSC
